# Supplementary material for: Movement-Based Mindfulness vs. Attention Control for Modifying Physiological Risk in Chronic Stroke: Evidence from a Feasibility Trial
Source: Healthcare (Basel). 2025 Nov 17;13(22):2940. doi: 10.3390/healthcare13222940 (PMC12651954; doi:10.3390/healthcare13222940)
Supplement: Supplementary file 1 [file healthcare-13-02940-s001.zip]

Archive with 1 entries (1 files):
- healthcare-3907259-supplementary.pdf
